# Supplementary material for: Light and Shadows: Insights from Large-Scale Visual Screens for Arabidopsis Leaf Morphology Mutants
Source: Int J Mol Sci. 2025 Aug 28;26(17):8332. doi: 10.3390/ijms26178332 (PMC12427647; doi:10.3390/ijms26178332)
Supplement: Supplementary file 1 [file ijms-26-08332-s001.zip]

Archive with 1 entries (1 files):
- ijms-3825166-supplementary.pdf
